# Supplementary material for: “Trained immunity” from Mycobacterium spp. exposure or BCG vaccination and COVID-19 outcomes
Source: PLoS Pathog. 2020 Oct 29;16(10):e1008969. doi: 10.1371/journal.ppat.1008969 (PMC7595322; doi:10.1371/journal.ppat.1008969)
Supplement: S1 File — Sheet 1—E. & W. Germany states: The incidence of COVID-19 in East and West Germany states starting April 10, 2020 to August 17, 2020 provided. The incidence of COVID-19 in East Germany (22.5% LTBI estimated) consistently remained lower than West Germany (9.2% LTBI). (Estimated LTBI is for 30–78 y age group). Sheet 2—South America COVID-19: The incidence of COVID-19 among 4 top affected countries, Brazil, Ecuador, Peru, and Chile negatively covaries with % LTBI prevalence [Note perfect covariation observed on later stage (May 26, 2020) as compared to earlier stage (May 12, 2020) of pandemic as expected]. (XLSX) [file ppat.1008969.s001.xlsx]

## Sheet: E. & W. Germany States
	EAST GERMANY	COVID-19 Cases per million population on indicated dates
	(States)	2020-10-04	2020-08-05	22/5/2020	2020-05-06	2020-03-07	17/7/2020	2020-07-31	17/08/2020
	Berlin (within Brandenburg)	133.4	173.2	182.4	193.3	231.9	240.8	256	279.4
	Brandenburg	84.74	122.6	127.1	129.2	136.2	138.4	142	146.8
														Estimate of % LTBI prevalence in former states of WEST and EAST Germany
	Mecklenburg-Vorpommern [Mecklenburg-Western Pomerania]	38.31	45.46	47.2	48.13	50	50.31	55.03	60.5										Most recent reference %LTBI for Germany is 9.2 % (2017; REF 21)
	Sachsen [Saxony]	94.33	121.2	128.4	130.8	134.1	134.9	136.4	140.7					Year		West Germany	East Germany		REFERENCE LTBI in West and East Germany:
	Sachsen-Anhalt [Saxony-Anhalt]	54.9	75.09	77.27	78.55	86.11	88.62	92.17	96.73					2006		16	27		Estimated Reference %LTBI in year 2006 for East and West Germany states were 27% and 16 %, respectively (REF 25).
	Thüringen [Thuringia]	73.55	122.4	135	145	153.4	155.8	158.4	164
	Average ( without Berlin)		97.35	102.994	106.336	111.962	113.606	116.8	121.746					2007		15.5	26.7037	Estimated Prevalence of LTBI @ 8% annual decrease [REF 16]
	Average (with Berlin)		109.992	116.228	120.83	131.952	134.805	140	148.022					2008		14.9839	26.4041
														2009		14.45	26.1011
	WEST GERMANY													2010		13.8963	25.7946
	Bremen (within Neidersachsen)	72.52	164.1	194.1	225.2	246.5	250.6	262.3	270.8					2011		13.3206	25.4845
	Hamburg (between Neidersachsen and Schleshwig-Holstein)	218.3	269	273	275.7	281.8	283.9	294.4	318.7					2012		12.7201	25.1706
	Baden-Württemberg	235.8	301.6	311.2	315.6	323.2	328.9	337.4	346.9					2013		12.0911	24.8527
	Bayern [Bavaria]	264.6	340.3	354.1	361.5	371.6	379.6	389.5	403.6					2014		11.4295	24.5309
	Hessen [Hesse]	101.7	143.4	155.6	162.6	174.5	182.2	193.4	214.5					2015		10.7296	24.2047
	Niedersachsen [Lower Saxony]	103	137	146.2	157	171.2	174.7	182	193					2016		9.98395	23.8742
	Nordrhein-Westfalen [North Rhine-Westphalia]	150		207.9	215.6	245.6	257.3	275.2	304.5					2017		9.18266	23.5391
	Rheinland-Pfalz [Rhineland-Palatinate]	121.1	154.3	161.2	165.7	173	178.8	184.8	199					2018			23.1993
	Saarland	214.3	270	275	279.5	284.2	286.9	292.3	304					2019			22.8544
	Schleswig-Holstein	76.69	101	105.2	107	109.9	112.4	119.3	130.5					2020			22.5044
	Average (without Bremen & Hamburg)	158.399	206.8	214.55	220.562	231.65	237.6	246.737	262
	Average (with Bremen & Hamburg)	155.801	208.967	218.35	226.54	238.15	243.53	253.06	268.55

## Sheet: South America COVID-19 
South America: Country	26 May 2020 Tot Cases/Million	26 May 2020 Deaths/ Million	%LTBI (2017)		12 May 2020 Tot Cases/Million	12 May 2020 Deaths/ Million
Brazil	1847	116	26.05		798	55
Ecuador	2121	182	18.2		1673	122
Peru	3941	115	17.32		2087	59
Chile	4082	42	13.79		1573	17
